# Supplementary material for: Exploring Motor Network Connectivity in State-Dependent Transcranial Magnetic Stimulation: A Proof-of-Concept Study
Source: Biomedicines. 2024 Apr 25;12(5):955. doi: 10.3390/biomedicines12050955 (PMC11118810; doi:10.3390/biomedicines12050955)
Supplement: Supplementary file 1 [file biomedicines-12-00955-s001.zip]

Archive with 1 entries (1 files):
- biomedicines-2957384-supplementary.pdf
